# Supplementary material for: Increasing the Awareness of Animal Welfare Science in Marine Mammal Conservation: Addressing Language, Translation and Reception Issues
Source: Animals (Basel). 2021 May 28;11(6):1596. doi: 10.3390/ani11061596 (PMC8230206; doi:10.3390/ani11061596)
Supplement: Supplementary file 1 [file animals-11-01596-s001.zip]

Archive with 1 entries (1 files):
- animals-1218569-supplementary.pdf
